# Supplementary material for: A Pilot Clinical Trial to Objectively Assess the Efficacy of Electroacupuncture on Gait in Patients with Parkinson's Disease Using Body Worn Sensors
Source: PLoS One. 2016 May 26;11(5):e0155613. doi: 10.1371/journal.pone.0155613 (PMC4882016; doi:10.1371/journal.pone.0155613)
Supplement: S1 Supporting Data — (XLSX) [file pone.0155613.s004.xlsx]

## Sheet: Gait
Baseline	Subject	Group	Age	Height	Weight	Gender	BMI	MMSE	UPDRS I	UPDRS II	UPDRS III	SF-12 (PCS)	SF-12 (MCS)	FES-I	VAS	Speed-STHW	Speed-DTHW	Speed-STFW	Speed-DTFW	Stride-STHW	Stride-DTHW	Stride-STFW	Stride-DTFW	Cadence-STHW	Cadence-DTHW	Cadence-STFW	Cadence-DTFW	Double Support STHW	Double Support DTHW	Double Support STFW	Double Support DTFW	Mid Swing_STHW	Mid Swing DTHW	Mid Swing STFW	Mid Swing DTFW
	1	active	73	165	72.5747	m	26.6574	27	6	23	47	24.6	58.9	23	1	0.6	0.48	0.92	0.67	0.83	0.85	0.95	0.88	1.44	1.77	1.04	1.28	33.2	39.222	22	30	189.501	166.672	259.457	216.145
	2	active	70	183	77.1106	m	23.0257	26	9.5	15	32	27.7	24.6	19	9	0.72	0.79	1.23	0.74	1.05	1.09	1.31	1.15	1.45	1.37	1.07	1.56	27	22.667	13.286	22.833	207.458	227.084	308.46	200.365
	3	sham	69	170	65.7708	m	22.7581	26	3.5	15	26	41.1	39.8	14	0	1.16	0.54	1.31	0.94	1.4	0.97	1.46	1.26	1.22	1.81	1.11	1.36	20.5	39	16.833	28.429	302.81	167.561	332.896	244.395
	4	active	77	160	64.4101	m	25.1602	7	12	38	62	42.7	31.5	22	0	0.62	0.63	0.7	1.09	0.69	0.73	0.76	1.05	1.14	1.16	1.1	0.97	30.1	31.7	27.714	18.833	186.386	193.142	203.137	286.88
	5	active	72	155	81.6466	f	33.984	28	6	16	33	33.3	47.1	22	5	0.76	0.63	1.06	1.02	0.93	1.03	1.07	1.12	1.24	1.66	1.02	1.12	30.8	40.8	22.9	27.3	254.354	219.707	329.54	310.597
	6	active	68	150	72.5747	f	32.2554	28	1	4	8	46.8	43	7	0	1.3	1.22	1.96	1.6	1.23	1.21	1.48	1.27	0.95	0.99	0.76	0.8	20	23.1	17.143	15.9	449.522	422.909	577.558	491.809
	7	active	67	160	52.1631	f	20.3762	27	2	21	41	32.4	58.1	17	1	1	0.89	1.13	1.05	1.1	1.01	1.16	1.1	1.1	1.15	1.03	1.05	21.556	23.6	19.778	22	289.998	270.157	326.252	314.723
	8	active	60	175	90.7184	m	29.6223	29	2	7	15	55.5	57.8	7	6	1.31	1.29			1.56	1.57			1.2	1.22			27.375	28.5			388.605	379.633
	9	sham	76	173	99.7902	m	33.3423	28	2	22	46	22.5	46	16	4	1.21	1.17	1.55	1.45	1.26	1.28	1.43	1.44	1.04	1.09	0.93	1.01	22	22	18.75	19.833	360.667	348.461	425.777	393.652
	10	sham	72	170	72.5747	f	25.1124	28	0	8	19	35.5	56.4	12	6	0.96	0.7	1.29	1.22	1.16	1.1	1.29	1.32	1.21	1.56	1	1.09	21.889	23.714	14.667	17.286	257.242	197.892	324	302.433
	11	active	69	160	72.5747	f	28.3495	21	6	25	40	29.8	28.3	23	3	0.48	0.23			0.7	0.34			1.45	1.44			44.667	64.3			158.786	141.698
	12	active	69	175	79.3786	m	25.9195	30	4	19	40	47.7	39.3	11	0	1.06	0.97	1.34	1.22	1.23	1.18	1.34	1.26	1.17	1.23	1.01	1.05	22.9	24	18.9	20.6	295.283	266.527	342.53	313.689
	13	active	73	163	79.3786	m	29.8764	26	4	12	33	56.9	45.8	17	0	1.4	0.95	1.78	1.46	1.45	1.37	1.59	1.53	1.04	1.46	0.9	1.08	19.222	23.8	14.333	17.3	313.98	214.679	404.745	308.842
	14	sham	53	165	99.7902	f	36.6539	26	5	21	47	45.8	53.1	16	7	0.93	0.56	1.08	0.89	1.23	0.94	1.29	1.18	1.33	1.7	1.18	1.34	26.375	34.9	29	29.3	317.262	210.041	350.758	294.691
	15	sham	85	140	43.9984	f	22.4482	28	6	19	33	28.6	40.9	25	0	0.7	0.65	0.8	0.72	0.8	0.76	0.83	0.76	1.15	1.2	1.06	1.09	22.556	25.2	21	26.5	226.527	227.517	250.308	247.639
Follow up	Subject	Group	Age	Height	Weight	Gender	BMI	MMSE	UPDRS I	UPDRS II	UPDRS III	SF-12 (PCS)	SF-12 (MCS)	FES-I	VAS	Speed-STHW	Speed-DTHW	Speed-STFW	Speed-DTFW	Stride-STHW	Stride-DTHW	Stride-STFW	Stride-DTFW	Cadence-STHW	Cadence-DTHW	Cadence-STFW	Cadence-DTFW	Double Support STHW	Double Support DTHW	Double Support STFW	Double Support DTFW	Mid Swing_STHW	Mid Swing DTHW	Mid Swing STFW	Mid Swing DTFW
	1	active	73	165	72.5747	m	26.6574		4	11	31	29.9	42.6	20	3	0.55	0.47	1.04	0.86	0.86	0.82	1.09	1	1.57	1.77	1.06	1.17	35.5	39.143	21.75	24.667	176.378	160.01	290.847	245.993
	2	active	70	183	77.1106	m	23.0257		2	13	12	25.4	39.6	17	5	0.93	0.72	1.47	1.24	1.17	1.15	1.44	1.41	1.26	1.64	0.99	1.13	20.778	24.167	14.8	14.2	261.113	192.261	356.452	319.964
	3	sham	69	170	65.7708	m	22.7581		9.5	9	31	32.9	41.4	21	0	1.12	1.02	1.18	1.04	1.32	1.27	1.35	1.26	1.18	1.28	1.15	1.22	18.5	23.75	17.833	17.5	315.704	283.151	326.657	297.138
	4	active	77	160	64.4101	m	25.1602		8	23	36	30.6	50.9	25	0	0.64	0.62	0.9	0.97	0.77	0.77	0.7	0.91	1.22	1.24	0.79	0.94	31	30.429	11.111	20.6	204.05	201.534	282.545	290.749
	5	active	72	155	81.6466	f	33.984		3	14	14	27.1	40.5	25	0	0.71	0.71	0.97	0.97	0.94	1.03	1.05	1.09	1.32	1.46	1.1	1.14	34.4	35.9	26.8	30.8	237.723	225.361	301.534	304.591
	6	active	68	150	72.5747	f	32.2554		0	4	3	58.3	44.1	7	0	1.45	1.48	1.95	1.8	1.3	1.39	1.54	1.5	0.89	0.94	0.79	0.83	19	21.167	15.75	17.667	471.511	444.652	551.287	517.143
	7	active	67	160	52.1631	f	20.3762		1	9	21	33.5	59.4	11	0	1.15	1.09	1.33	1.26	1.18	1.15	1.25	1.21	1.03	1.06	0.94	0.96	20.429	22.75	17.667	19.429	302.078	294.988	342.518	330.373
	8	active	60	175	90.7184	m	29.6223		1	3	5	56.8	57.9	7	0	1.29	1			1.54	1.42			1.2	1.43			25.4	27.143			379.403	300.814
	9	sham	76	173	99.7902	m	33.3423		2	23	40	26.2	48.7	17	5	1.38	1.16	1.6	1.46	1.33	1.27	1.44	1.43	0.97	1.1	0.9	0.97	19.429	21.857	18.714	17.875	406.207	344.293	446.565	406.195
	10	sham	72	170	72.5747	f	25.1124		0	7	22	40.9	52.8	12	0	1.09	0.93	1.32	1.22	1.27	1.26	1.32	1.34	1.16	1.36	0.99	1.12	21.8	24.7	14.7	19.7	303.458	253.249	364.466	324.436
	11	active	69	160	72.5747	f	28.3495		3	19	29	31.4	35.2	14	6	0.64	0.43			0.79	0.54			1.21	1.26			31.714	41.5			174.083	138.799
	12	active	69	175	79.3786	m	25.9195		1	5	20	50.6	56.6	8	0	1.27	1.21	1.66	1.68	1.35	1.29	1.45	1.47	1.05	1.08	0.89	0.9	18.429	19.9	16.4	17.2	326.697	312.422	392.345	381.548
	13	active	73	163	79.3786	m	29.8764		4	7	20	59.5	44.4	12	0	1.45	1.32	1.82	1.77	1.39	1.31	1.58	1.59	0.96	1.01	0.88	0.9	14.5	15.4	10.667	12	345.047	319.511	405.957	373.492
	14	sham	53	165	99.7902	f	36.6539		5	23	53	35.7	57.4	20	6	1	0.6	1.22	0.97	1.32	1.02	1.43	1.28	1.34	1.76	1.18	1.32	26.875	33.8	21.143	24	314.54	206.644	365.802	310.985
	15	sham	85	140	43.9984	f	22.4482		9	21	40	33	38.2	22	0	0.52	0.55	0.78	0.65	0.8	0.68	0.82	0.68	1.53	1.24	1.07	1.06	30	26	17.1	20.6	181.235	212.969	266.323	251.613
